# Supplementary material for: Hawthorn Juice Simulation System for Pectin and Polyphenol Adsorption Behavior: Kinetic Modeling Properties and Identification of the Interaction Mechanism
Source: Foods. 2022 Sep 13;11(18):2813. doi: 10.3390/foods11182813 (PMC9498233; doi:10.3390/foods11182813)
Supplement: Supplementary file 1 [file foods-11-02813-s001.zip]

Archive with 1 entries (1 files):
- foods-1870210-supplementary.pdf
